# Supplementary material for: Study of the Use of Permethrin 5% Cream in Galicia (Spain) between 2018 and 2021
Source: Infect Dis Rep. 2023 Apr 19;15(2):222–30. doi: 10.3390/idr15020023 (PMC10138315; doi:10.3390/idr15020023)
Supplement: Supplementary file 1 [file idr-15-00023-s001.zip]

Archive with 1 entries (1 files):
- idr-2095256-supplementary.pdf
